# Supplementary material for: Variability of gene expression profiles in human blood and lymphoblastoid cell lines
Source: BMC Genomics. 2010 Feb 8;11:96. doi: 10.1186/1471-2164-11-96 (PMC2841682; doi:10.1186/1471-2164-11-96)
Supplement: Additional file 1 — RIN score for each method for 56 samples. [file 1471-2164-11-96-S1.XLS]

## Sheet: Sheet1
RNA and cell isolation method	N	RIN score	RIN score	RIN score	remarks
		Mean (range)	Not available	<7
PAX	12	8.1 (3.7-9.2)	0	2
PBMC	11	10 (10-10)	1	0
LCL	12	8.0 (6.3-8.8)	7	1	Different purification method
Bcell CD19	10	8.2 (8.6-9.6)	1	0
Bcell CD20	11	6 (5.6-9.0)	2	3
