# Supplementary material for: Variability of gene expression profiles in human blood and lymphoblastoid cell lines
Source: BMC Genomics. 2010 Feb 8;11:96. doi: 10.1186/1471-2164-11-96 (PMC2841682; doi:10.1186/1471-2164-11-96)
Supplement: Additional file 2 — Overview of enrichment of Biological Processes of 5% highest and 5% lowest factor loadings across all 56 samples. * + = up-regulated probes; - down-regulated probes. [file 1471-2164-11-96-S2.XLS]

## Sheet: Sheet1
Category	Term	no. genes(%)	P-value	FDR P	Method (+/-)*
GO:0006066	alcohol metabolic process	27 (9.1)	3.4*10-10	2.0*10-7	LCL+
GO:0007165	signal transduction	86 (32)	2.0*10-11	1.2*10-8	LCL-
GO:0009611	response to wounding	16 (6)	5.6*10-5	0.02	LCL-
GO:0006954	inflammatory response	13 (4.9)	1.2*10-4	0.02	LCL-
GO:0007165	signal transduction	77 (27)	2.2*10-6	0.001	PAX+
GO:0009611	response to wounding	18 (6)	7.4*10-6	0.002	PAX+
GO:0007165	signal transduction	96 (32)	1.5*10-13	8.7*10-11	PBMC+
GO:0009611	response to wounding	19 (6)	2.2*10-6	6.4*10-4	PBMC+
GO:0007267	cell-cell signaling	20 (7)	6.3*10-6	0.001	PBMC+
GO:0040012	regulation of locomotion	9 (3)	1.1*10-5	0.002	PBMC+
GO:0051270	regulation of cell motility	8 (3)	7.7*10-5	0.01	PBMC+
GO:0009966	regulation of signal transduction	23 (8)	9.9*10-5	0.01	PBMC+
GO:0030154	cell differentiation	47 (15)	1.8*10-4	0.01	PBMC+
GO:0006928	cell motility	17 (6)	1.6*10-4	0.01	PBMC+
GO:0048731	system development	37 (12)	2.7*10-4	0.02	PBMC+
GO:0055082	cellular chemical homeostasis	10 (3)	5.9*10-4	0.03	PBMC+
GO:0051239	regulation of multicellular organismal process	12 (5)	7.6*10-5	0.007	CD19+
GO:0046649	lymphocyte activation	12 (5)	5.4*10-5	0.008	CD19+
GO:0002682	regulation of immune system process	8 (3)	6.9*10-5	0.008	CD19+
GO:0048513	organ development	28 (11)	1.1*10-4	0.01	CD19+
GO:0050776	regulation of immune response	8 (3)	5.0*10-5	0.01	CD19+
GO:0002504	MHC class II antigen processing and presentation	5 (2)	1.6*10-4	0.01	CD19+
GO:0045321	leukocyte activation	13 (5)	4.0*10-5	0.01	CD19+
GO:0048534	hemopoietic or lymphoid organ development	13 (5)	4.0*10-5	0.01	CD19+
GO:0050865	regulation of cell activation	8 (3)	1.6*10-4	0.01	CD19+
GO:0007165	signal transduction	61 (24)	3.7*10-6	0.02	CD19+
GO:0048731	system development	32 (12)	4.6*10-6	0.02	CD19+
GO:0007165	signal transduction	83 (27)	1.2*10-6	6.8*10-4	CD19-
GO:0007267	cell-cell signaling	20 (6)	1.6*10-5	0.005	CD19-
GO:0051239	regulation of multicellular organismal process	12 (5)	7.5*10-6	0.007	CD20+
GO:0046649	lymphocyte activation	12 (5)	5.4*10-5	0.008	CD20+
GO:0002682	regulation of immune system process	8 (3)	6.9*10-5	0.008	CD20+
GO:0048513	organ development	28 (11)	1.1*10-4	0.009	CD20+
GO:0050776	regulation of immune response	8 (3)	5.0*10-5	0.01	CD20+
GO:0002504	MHC class II antigen processing and presentation	5 (2)	1.6*10-4	0.01	CD20+
GO:0045321	leukocyte activation	13 (5)	4.0*10-5	0	CD20+
GO:0048534	hemopoietic or lymphoid organ development	13 (5)	4.0*10-5	0.01	CD20+
GO:0050865	regulation of cell activation	8 (3)	1.6*10-4	0.01	CD20+
GO:0007165	signal transduction	61 (24)	3.7*10-4	0.02	CD20+
GO:0048731	system development	32 (12)	4.6*10-4	0.02	CD20+
GO:0006066	alcohol metabolic process	20 (6)	5.2*10-5	0.03	CD20-
