# Supplementary material for: Variability of gene expression profiles in human blood and lymphoblastoid cell lines
Source: BMC Genomics. 2010 Feb 8;11:96. doi: 10.1186/1471-2164-11-96 (PMC2841682; doi:10.1186/1471-2164-11-96)
Supplement: Additional file 3 — Enrichment of GO terms among uniquely expressed probes. [file 1471-2164-11-96-S3.XLS]

## Sheet: Sheet1
GO Term		no. genes(%)	P-value	FDR P
LCL versus B-cell CD19
GO:0048731	system development	102 (12)	5.2*10-7	3.6*10-4
GO:0002504	antigen processing and presentation of peptide or polysaccharide antigen via MHC class II	26 (2.9)	3.5*10-6	8.1*10-4
GO:0050877	neurological system process	48 (5.4)	4.9*10-6	8.5*10-4
GO:0007267	cell-cell signaling	44 (5.0)	2.7*10-6	9.3*10-4
GO:0009653	anatomical structure morphogenesis	71 (8.0)	1.0*10-5	0.001
GO:0007165	signal transduction	191 (21.6)	1.6*10-5	0.002
GO:0030154	cell differentiation	120 (13.5)	2.1*10-5	0.002
GO:0022403	cell cycle phase	43 (4.9)	5.4*10-5	0.005
GO:0048523	negative regulation of cellular process	91 (10.3)	1.1*10-4	0.009
GO:0032989	cellular structure morphogenesis	39 (4.4)	1.6*10-4	0.01
GO:0048519	negative regulation of biological process	92 (10.4)	2.3*10-4	0.01
GO:0022008	neurogenesis	24 (2.7)	3.5*10-4	0.02
GO:0048666	neuron development	15 (1.7)	5.2*10-4	0.03
GO:0006811	ion transport	43 (4.9)	6.1*10-4	0.03
GO:0048513	organ development	70 (7.9)	6.7*10-4	0.03
GO:0022402	cell cycle process	71 (8.0)	7.2*10-4	0.03
GO:0030900	forebrain development	9 (1.0)	9.2*10-4	0.04
GO:0000278	mitotic cell cycle	37 (4.2)	0.001	0.05
LCL versus B-cell CD20
GO:0022403	cell cycle phase	72 (4.6)	2.1*10-7	1.5*10-4
GO:0022402	cell cycle process	126 (8.0)	1.2*10-6	4.2*10-4
GO:0000278	mitotic cell cycle	64 (4.1)	1.1*10-5	0.001
GO:0009653	anatomical structure morphogenesis	110 (7.0)	8.0*10-6	0.002
GO:0007165	signal transduction	312 (20)	2.3*10-5	0.003
GO:0048519	negative regulation of biological process	150 (9.6)	6.9*10-5	0.008
GO:0048523	negative regulation of cellular process	144 (9.2)	1.5*10-4	0.01
GO:0030154	cell differentiation	187 (12)	1.5*10-4	0.01
GO:0032989	cellular structure morphogenesis	58 (3.7)	2.4*10-4	0.02
GO:0007267	cell-cell signaling	58 (3.7)	2.7*10-4	0.02
GO:0050877	neurological system process	65 (4.2)	3.0*10-4	0.02
GO:0051726	regulation of cell cycle	86 (5.5)	6.8*10-4	0.04
B-cell CD19 versus LCL
GO:0009611	response to wounding	48 (5.5)	5.6*10-12	3.8*10-9
GO:0006954	inflammatory response	38 (4.3)	2.1*10-10	7.1*10-8
GO:0007165	signal transduction	195 (22)	4.8*10-8	1.1*10-5
GO:0048731	system development	94 (11)	1.9 *10-6	3.2*10-4
GO:0048513	organ development	75 (8.5)	7.0*10-6	9.6*10-4
GO:0007267	cell-cell signaling	40 (4.6)	8.6*10-6	9.7*10-4
GO:0050877	neurological system process	44 (5.0)	2.0*10-5	0.002
GO:0006935	chemotaxis	17 (1.9)	2.9*10-5	0.002
GO:0042330	taxis	17 (1.9)	2.9*10-5	0.002
GO:0045321	leukocyte activation	28 (3.2)	3.4*10-5	0.002
GO:0051239	regulation of multicellular organismal process	26 (3.0)	1.2*10-4	0.007
GO:0046649	lymphocyte activation	24 (2.7)	3.0*10-4	0.02
GO:0007626	locomotory behavior	18 (2.1)	2.9*10-4	0.02
GO:0003012	muscle system process	13 (1.5)	6.1*10-4	0.03
GO:0009581	detection of external stimulus	8 (0.91)	7.8*10-4	0.03
GO:0009617	response to bacterium	10 (1.1)	0.001	0.05
B-cell CD20 versus LCL
GO:0009611	response to wounding	45 (6.5)	2.2*10-14	1.5*10-11
GO:0006954	inflammatory response	38 (5.5)	6.8*10-14	2.3*10-11
GO:0007165	signal transduction	161 (23)	7.3*10-10	1.6*10-7
GO:0006935	chemotaxis	20 (2.9)	1.5*10-8	2.1*10-6
GO:0042330	taxis	20 (2.9)	1.5*10-8	2. 1*10-6
GO:0048731	system development	81 (12)	1.0*10-7	9.8*10-6
GO:0048513	organ development	67 (9.7)	9.8*10-7	1.1*10-5
GO:0007626	locomotory behavior	21 (3.1)	3.7*10-7	3. 1*10-5
GO:0009653	anatomical structure morphogenesis	54 (7.9)	6.4*10-6	4.8*10-4
GO:0007267	cell-cell signaling	32 (4.7)	3.2*10-5	0.002
GO:0050877	neurological system process	35 (5.1)	7.3*10-5	0.004
GO:0009887	organ morphogenesis	24 (3.5)	1.4*10-4	0.008
GO:0051239	regulation of multicellular organismal process	22 (3.2)	1.5*10-4	0.008
GO:0030154	cell differentiation	84 (12)	3.8*10-4	0.02
GO:0015669	gas transport	6 (0.9)	3.6*10-4	0.02
GO:0048518	positive regulation of biological process	65 (9.5)	4.8*10-4	0.02
GO:0045321	leukocyte activation	21 (3.1)	9.1*10-4	0.04
GO:0009617	response to bacterium	9 (1.3)	0.001	0.04
GO:0009595	detection of biotic stimulus	5 (0.7)	0.001	0.05
GO:0003012	muscle system process	11 (1.6)	0.001	0.05
